# Supplementary material for: Tyrosine Kinase c-MET as Therapeutic Target for Radiosensitization of Head and Neck Squamous Cell Carcinomas
Source: Cancers (Basel). 2021 Apr 14;13(8):1865. doi: 10.3390/cancers13081865 (PMC8070694; doi:10.3390/cancers13081865)
Supplement: Supplementary file 1 [file cancers-13-01865-s001.zip]

Archive with 3 entries (2 files):
- cancers-1144378-supplmentary/
- cancers-1144378-supplmentary/cancers-1144378-original images.pdf
- cancers-1144378-supplmentary/cancers-1144378-suppl-final.docx
